# Supplementary material for: The phenotype of the gut region is more stably retained than developmental stage in piglet intestinal organoids
Source: Front Cell Dev Biol. 2022 Aug 29;10:983031. doi: 10.3389/fcell.2022.983031 (PMC9465596; doi:10.3389/fcell.2022.983031)
Supplement: Supplementary file 1 [file Table1.XLSX]

## Sheet: Table S1_ qPCR primers
Gene name		5'-3' sequence
ALPI	Foward	CGGAACCTGGTACAGGAGTG
ALPI	Reverse	GCCTCAAATTTCATGTCTGCCG
AQP8	Foward	GGCTTCTCTGTCACCGTGGA
AQP8	Reverse	AAAGAACCTGATGAGCCCTCCTA
ARG2	Foward	AGAGACGTGGACCCTCCTGA
ARG2	Reverse	GGATTGGCCTTTGTCTTTTGCC
ATOH1	Foward	TCGCTTTTCCGTCCCAACCT
ATOH1	Reverse	TCTTTTGCGCCATCATCGCC
BAX	Foward	TCAAGCGCATTGGAGATGAA
BAX	Reverse	TCATCCTCTGCAGCTCCATGT
CA1	Foward	TTCACTGGGGCAAGACAGATG
CA1	Reverse	AGCGCTGGAGTATTTCGCAG
CA2	Foward	ACGGCCACTCTTTCAACGTG
CA2	Reverse	CAGCAAGAGGTCCACCTTCCA
CCK	Foward	AAAGCACCTTCTGGCCGAGT
CCK	Reverse	GGTCACTTATTCTGTGGCTGGG
CCL20	Foward	GCTCCTGGCTGCTTTGATGTC
CCL20	Reverse	CATTGGCGAGCTGCTGTGTG
CCL5	Foward	CTCCATGGCAGCAGTCGT
CCL5	Reverse	AAGGCTTCCTCCATCCTAGC
CD14	Foward	GGGTTCCTGCTCAGATTCTG
CD14	Reverse	CCCACGACACATTACGGAGT
CDH1	Foward	TGGGCCGAGTGAGTTTTGAA
CDH1	Reverse	TGACTGTAACCACACCGTCG
CDX2	Foward	CGAAAGACAAATACCGAGTCGTG
CDX2	Reverse	CGGCCTTTCTCCGAATGGT
CELA2A	Foward	GGCGATGGCATCATTTCCAG
CELA2A	Reverse	GGACCCGAAGCTGACTATGC
CFTR	Foward	GTGGAGAGCATACCAACCGT
CFTR	Reverse	ACAACCAAACAAGCAGCCAC
CGN	Foward	GTTAAAGAGCTGTCCATCCAGATTG
CGN	Reverse	CTTAGCTGGTCTTTCTGGTCATTG
CHGA	Foward	CACTCCGAGGAGATGAACGGAT
CHGA	Reverse	TCTGCTGATGGGACCTCTCC
CLDN2	Foward	CAGCATGAAATTTGAGATCGGA
CLDN2	Reverse	GAGGAAATGATGCCCAAGTAGAGA
CLDN3	Foward	CCCTCATCGTCGTCGCCAT
CLDN3	Reverse	TACGTAGTCCTTGCGGTCGT
DEFB1	Foward	CAGGATTGAAGGGACCTGTT
DEFB1	Reverse	CTTCACTTGGCCTGTGTGTC
DPP4	Foward	TACCAAATCGTTCCTCCGGC
DPP4	Reverse	TCTGTTACCCATGTCACGCC
DUOX2	Foward	AGCTCTGCTGACTGTACCCCT
DUOX2	Reverse	CATAGCGCTGCACTTCCCAA
DUOXA2	Foward	CTGGTGTTCTTGGCCTTAGC
DUOXA2	Reverse	ACTCTCACCAACCAGAACCAG
F10	Foward	AGGCTTCGAAGGCAAAAACTG
F10	Reverse	AACTGGTCACAGTCTCCGTTG
F2R	Foward	GCTCTTTGTGTCCGTGCTTC
F2R	Reverse	ATGTTACCGTAGAAGGCGGC
F2RL1	Foward	GCAACAACTGGGTTTACGGG
F2RL1	Reverse	CCCAGTACCTCTGAACGCTG
F5	Foward	AGGTGAAACGTGATGACCCC
F5	Reverse	ATGCTCTCAGGCACATAGCC
FABP1	Foward	AGTTCACCTTGGGAGAGGAGT
FABP1	Reverse	CACCTTCCAACTGAACCACTG
FABP2	Foward	TCGGGATGAAATGGTCCAGACT
FABP2	Reverse	TGTGTTCTGGGCTGTGCTCCA
FABP6	Foward	GGCAAGGAGTGCGACATAGA
FABP6	Reverse	GTAGTTGGGGCTGTTCACCA
FCGRT	Foward	TTCCTGCTCTACTCCTGTCCC
FCGRT	Reverse	TGCAGGTGAGCACGGAAAAG
GCG	Foward	GTGCAGTGGCTGATGAACACC
GCG	Reverse	TTCCTCTGGGAAATCTCGCCT
GLUT1	Foward	TGCTCATCAACCGCAATGA
GLUT1	Reverse	GTTCCGCGCAGCTTCTTC
GLUT2	Foward	CCAGGCCCCATCCCCTGGTT
GLUT2	Reverse	GCGGGTCCAGTTGCTGAATGC
GNLY	Foward	TTGTCGGAAGATAATCCAGAAGC
GNLY	Reverse	CTTCATCTTGTCACACACCCG
GPX1	Foward	CTGGTCTCCAGTGTGTCGCA
GPX1	Reverse	AGGGCTTCGATGTCAGGCTC
GPX2	Foward	TACGCTCACACCACTCTGCC
GPX2	Reverse	CCTCAGAGCGAGGCCACATT
HES1	Foward	GCACAGAAAGTCATCAAAGCCCA
HES1	Reverse	CGGAGGTGCTCCACTGTCAT
IL18	Foward	CGTGTTTGAGGATATGCCTGATT
IL18	Reverse	TGGTTACTGCCAGACCTCTAGTGA
IL8	Foward	TTGCCAGAGAAATCACAGGA
IL8	Reverse	TGCATGGGACACTGGAAATA
KLF4	Foward	CCCCACCATGGGCCAAACTA
KLF4	Reverse	TGGCATGAGCTCTTGGTAATGGA
KRT20	Foward	CGGCTCAAATATGAGACTGAGCG
KRT20	Reverse	AGCGCGTAGACTCTGCACTT
LBP	Foward	CCCAAGGTCAATGATAAGTTGG
LBP	Reverse	ATCTGGAGAACAGGGTCGTG
LCT	Foward	CACTCAAAGCTGTGCAGGAC
LCT	Reverse	GGATCCTTGGCAGAGAAGTG
LGR5	Foward	CCTTGGCCCTGAACAAAATA
LGR5	Reverse	ATTTCTTTCCCAGGGAGTGG
LYZ	Foward	GCAGTTAATGCCTGTCACATATCC
LYZ	Reverse	GAGGTCATCGTCCAGCAAAAC
MEP1B	Foward	GTCGCGATCTGACCGAGATG
MEP1B	Reverse	GGGAACATTCAGGGAATCCG
MKI67	Foward	TGCCCCACAAACCAATGGAC
MKI67	Reverse	TGAAAAAGTGGAGGCACACG
MUC1	Foward	GTCGCCCTGGCCATCATCTA
MUC1	Reverse	GTGGTAGGTGGGGTACTCGC
MUC13	Foward	CAAGTGACTTTACAGAATATATCCAGCA
MUC13	Reverse	GCCTCTTACATCCATAATAATCACACC
MUC2	Foward	TGCGCCTGGGCCGAGTACATGGC
MUC2	Reverse	GCTCCACCATCTCCGTCGTCAG
MYD88	Foward	CCATTCGAGATGACCCCCTGG
MYD88	Reverse	GCCGGATCATCTCCTGCACA
NEUROG3	Foward	CTGTCCAAGTGACCCACCAG
NEUROG3	Reverse	TTCCCCGGTACGCGAGTG
NFKB1	Foward	TCGCTGCCAAAGAAGGACAT
NFKB1	Reverse	AGCGTTCAGACCTTCACCGT
NFKB2	Foward	ACCAGCGTCATTGAGCAGATAG
NFKB2	Reverse	CCCGTGATGACTGCCAAGT
NHE3	Foward	GAACACAGCCTTTGTGCTCC
NHE3	Reverse	CACCTGGTCTATGATCTCCAGC
NLRP6	Foward	AGCTGCAGACTGGCCATTAG
NLRP6	Reverse	GGGGTTTTCTCACAGTGGCT
NOX1	Foward	TCCTGACTCCCATTGCAAGC
NOX1	Reverse	AATCACAACCTTTTGCCGGG
NR1H4	Foward	ATGGGAATGTTGGCTGAATGT
NR1H4	Reverse	TGTTGAGGTCACTTGTCGCA
OCLN	Foward	AGCTGGAGGAAGACTGGATCAG
OCLN	Reverse	TGCAGGCCACTGTCAAAATT
OLMF4	Foward	GTCAGCAAACCGGCTATTGT
OLMF4	Reverse	TGCCTTGGCCATAGGAAATA
PCNA	Foward	GTTGATAAAGAGGAGGAAGCAGTT
PCNA	Reverse	TGGCTTTTGTAAAGAAGTTCAGGTAC
PEPT1	Foward	GGATAGCCTGTACCCCAAGCT
PEPT1	Reverse	CATCCTCCACGTGCTTCTTGA
PI3	Foward	TGGTGGTATTCCTCATCTGCG
PI3	Reverse	TCTTTACCTCTCACCGGACC
PIGR	Foward	AGCTCATGACAACGCGGGAG
PIGR	Reverse	TTGGATGACCTTTTCGCCCTCT
PRSS2	Foward	GCGTCAACTACCCTGAGCTG
PRSS2	Reverse	GGTATGAGGCTTCACACTCGG
PTGS2	Foward	AGGCTGATACTGATAGGAGAAACG
PTGS2	Reverse	GCAGCTCTGGGTCAAACTTC
PYY	Foward	CGGCAGAGGTATGGGAAACGTG
PYY	Reverse	CCATAGGTAGGCGCCTTCTGG
REG3G	Foward	CTCCTGTCTCAGGTCCAA
REG3G	Reverse	GGTGTTATAAACAAGGCATAGC
REG4	Foward	AGCTGTGCTACTGGATGGTT
REG4	Reverse	ATGGATGCCAGGTGAGTTCC
RELA	Foward	CGAGAGGAGCACGGATACCA
RELA	Reverse	GCCCCGTGTAGCCATTGA
RETNLB	Foward	CAAAAACTCAGGCAAACTGTCTTC
RETNLB	Reverse	CACAGGCATAGCCACAAGCA
RPL32	Foward	TGCTCTCAGACCCCTTGTGAAG
RPL32	Reverse	TTTCCGCCAGTTCCGCTTA
SI	Foward	AGAAACTTGCCAGTGGAGCA
SI	Reverse	TCCTGGCCATACCTCTCCAA
SLC5A1	Foward	TCACCAAGCCCATTCCAGATG
SLC5A1	Reverse	GCTTCTTGAATGTCCTCCTCCT
SLPI	Foward	ATGTTGCCGAGATACTTGCG
SLPI	Reverse	GGCTGTCTGTCTTGCAGTG
SMOC2	Foward	GCACGTCCACCAGGTACGAA
SMOC2	Reverse	GCGTCCAACACACTCGTCAG
SOD1	Foward	TACACAAGGCTGTACCAGTGC
SOD1	Reverse	ACATTGCCCAGGTCTCCAAC
SOD2	Foward	AGTACCAGGAGGCGCTGAAA
SOD2	Reverse	GCAGAGCTACCTGAGCTGTAACATC
SOX9	Foward	AAGCTGGCGGATCAGTACCC
SOX9	Reverse	TGGCCGTTCTTCACCGACTT
SPDEF	Foward	CTGTGTGCCATGTCGGAGGA
SPDEF	Reverse	GCTGGTTGAGGCGCAGTAGT
ST14	Foward	TGTATGACACCCTAAGCCCC
ST14	Reverse	GTAGGAAGGAGGGTAGGTGC
TFF3	Foward	CAGAACCTGCCCGTGACCAT
TFF3	Reverse	AGGGACGGCACACTGGTTC
TJP1	Foward	AGGCGATGTTGTATTGAAGATAAATG
TJP1	Reverse	TTTTTGCATCCGTCAATGACA
TJP2	Foward	GCAAGCAGACGCTCATCAAC
TJP2	Reverse	TCAGAATACTGCTGCCGTCTC
TJP3	Foward	GGACATGCAAATGCGACCC
TJP3	Reverse	ATCTGACTGCCCAGTTTGACC
TLR2	Foward	TGACTGCACCCTTAACGGAC
TLR2	Reverse	TGTCTCCACATTACCGAGGG
TLR4	Foward	TCACTACAGAGACTTCATTCCCG
TLR4	Reverse	GGTCTGGGCAATCTCATACTCAA
TLR5	Foward	ACAGCGGACACCACAAGGAA
TLR5	Reverse	ATGTGGTGGGCGAGAACCAA
TNFSF13	Foward	TCTGGGAGCAGGAACAGAGC
TNFSF13	Reverse	TCTCCCACGCTTGAGAGCTG
TNFSF13B	Foward	CGGAGGAGACAGTCACTCAGGA
TNFSF13B	Reverse	AGCTGAGAAGCCATGGAACAA
VIL1	Foward	GTTGTGGGAGTCACCCTCTG
VIL1	Reverse	GTGCTGACTTGGCCATACCT

## Sheet: Table S2_NMR identifications
#	Metabolite	Segment	δ1H (ppm)
1	2-methylbutyrate	C	0.86 (t)*
2	Butyrate	C	0.90 (t)*, 1.56 (m), 2.16 (t)
3	Isovalerate	C	0.92 (d)*, 2.06 (d)
4	Isoleucine	J, C	0.94 (t)*, 1.01 (d)
5	Leucine	J, C	0.97 (t)*
6	Valine	J, C	1.00 (d)*, 1.05 (d)
7	Propionate	C	1.06 (t)*, 2.19 (m)
8	Isobutyrate	C	1.07 (d)*, 2.39 (m)
9	3-methyl-2-oxovalerate	C	1.10 (d)*
10	3-methyl-2-oxobutyrate	C	1.13 (d)*
11	Ethanol	J, C	1.19 (t)*, 3.66 (m)
12	Lactate	J, C	1.33 (d), 4.12 (m)*
13	Threonine	J, C	1.34 (d), 4.26 (m)*
14	Alanine	J, C	1.49 (d)*
15	Acetate	J, C	1.92 (s)*
16	Glutamate	J, C	2.07 (m), 2.13 (m), 2.36 (m)*
17	Methionine	J, C	2.14 (s), 2.65 (t)*
18	Glutamine	J	2.15 (m), 2.46* (m)
19	Succinate	J, C	2.41 (s)*
20	Aspartate	J	2.68 (d), 2.71 (d)*, 2.80 (d), 2.83 (d)
21	Asparagine	J, C	2.87 (d), 2.89 (d), 2.95 (d)*, 2.97 (d)
22	Creatine	J	3.04 (s)*, 3.93 (s)
23	Choline	J, C	3.21 (s)*
24	Proline	J, C	3.35 (m)*, 4.14 (m)
25	Glucose	J, C	3.26 (m), 3.38 - 3.56 (multiple signals), 3.69 - 3.92 (multiple signals), 5.24 (d)*
26	Galactose	J, C	5.27 (d)*
27	Maltose	J	5.42 (d)*
28	Glycine	J, C	3.57 (s)*
29	Glycerol	J, C	3.55 (d), 3.57 (d), 3.65 (d)*, 3.67 (d)
30	Uracil	J, C	5.81 (d)*, 7.55 (d)
31	Tyrosine	J, C	6.91 (d)*, 7.20 (d)
32	Phenylacetate	C	7.31 (t)*, 7.39 (t)
33	Phenylalanine	J, C	7.34 (d), 7.38 (t), 7.43 (t)*
34	Hypoxanthine	J, C	8.21* (d)
J: Jejunum; C: Colon; *: peak used for quantification based on the corresponding bucket intensity, s: singlet; d: doublet; t: triplet; m: multiplet

## Sheet: Table S3_ Metabolites D21
	P-Value		Mean			S.e.m
Metabolite	Non-adjusted	Adjusted	Jejunum	Colon	Log2(Fold-change)	Jejunum	Colon
Isobutyrate	0	0.001	0.000539931	0.00435541	3.01196	0.000142401	0.00114287
Acetate	0	0.001	0.0013323	0.00739612	2.47285	0.000204185	0.00194801
Propionate	0.002	0.005	0.00219516	0.00831108	1.92071	0.000529111	0.00210301
3-methyl-2-oxovalerate	0.002	0.005	0.000367509	0.00127785	1.79786	7.66959e-05	0.000314321
Butyrate	0.002	0.004	0.00191112	0.00522883	1.45207	0.000367461	0.00113551
Isovalerate	0.001	0.004	0.00144098	0.00371475	1.36621	0.000283666	0.000749629
3-methyl-2-oxobutyrate	0.009	0.016	0.0003388	0.000842741	1.31465	4.84357e-05	0.000207177
Phenylacetate	0	0	0.000428643	0.000582224	0.441797	3.07508e-05	2.42845e-05
2-methylbutyrate	0.199	0.282	0.00145252	0.00188984	0.379699	0.000253317	0.000275687
Isoleucine	0.343	0.416	0.000913077	0.00118174	0.372107	0.000227593	0.000184391
Maltose	0.526	0.617	0.00160927	0.00170093	0.079921	8.32938e-05	0.000129403
Glucose	0.862	0.862	0.0026382	0.0025969	-0.0227606	0.000203369	0.000132785
Succinate	0.832	0.857	0.000970257	0.000910492	-0.0917204	0.000174473	0.00017564
Aspartate	0.58	0.658	0.000315504	0.000292792	-0.107784	3.34384e-05	2.61451e-05
Valine	0.762	0.809	0.000811346	0.000748292	-0.116716	0.000187187	9.93123e-05
Uracil	0.212	0.288	0.00128996	0.00116499	-0.147018	7.79779e-05	6.87699e-05
Galactose	0.303	0.382	0.00249779	0.00224262	-0.155471	0.000198747	0.000162212
Hypoxantine	0.011	0.018	0.000523191	0.000464948	-0.170266	2.20083e-05	1.99972e-05
Glutamate	0.626	0.687	0.00252911	0.00219354	-0.205371	0.000645992	0.000260794
Threonine	0.243	0.317	0.00121252	0.00104524	-0.214179	0.000114895	0.000143953
Ethanol	0.089	0.131	0.000611206	0.000507339	-0.268709	6.63167e-05	3.86109e-05
Lactate	0.003	0.006	0.00171043	0.00128141	-0.416623	0.000134305	8.60818e-05
Proline	0	0	0.000699962	0.000447242	-0.646221	3.82067e-05	4.93369e-05
Phenylalanine	0.001	0.004	0.000919575	0.000583186	-0.657011	0.000103356	2.87801e-05
Methionine	0	0	0.000498122	0.00030377	-0.713519	3.98735e-05	1.97782e-05
Tyrosine	0.001	0.002	0.00106386	0.000634475	-0.745675	0.000123687	4.04714e-05
Glutamine	0.038	0.061	0.00112799	0.000608518	-0.890381	0.000235392	9.28844e-05
Creatine	0.006	0.012	0.00206583	0.00106192	-0.960048	0.00034318	0.000138709
Alanine	0.059	0.092	0.0028646	0.00143668	-0.995596	0.000743978	0.000152416
Glycerol	0	0	0.00210559	0.00105042	-1.00326	0.000240385	0.000194102
Choline	0	0	0.00199835	0.000790386	-1.33818	0.000276992	0.000127308
Asparagine	0	0	0.000845714	0.000323437	-1.38669	6.54893e-05	5.47377e-05
Leucine	0.009	0.016	0.00553642	0.00183037	-1.59682	0.00139606	0.000216626
Glycine	0	0.001	0.0110877	0.00176774	-2.64899	0.00247068	0.000190532

## Sheet: Table S4_Microbiota D21
	P-Value		Mean (%)		S.e.m
	Non-adjusted	Adjusted	Jejunum	Colon	Jejunum	Colon
Phylum
Firmicutes	5.05852e-11	1.0117e-10	88.47	67.65	6.91	3.13
Proteobacteria	0.84764	0.84764	5.05	1.31	2.36	0.33
Bacteroidota	5.4054e-69	3.24324e-68	3.75	28.03	3.51	3.11
Fusobacteriota	0.00373561	0.00560341	1.66	1.07	1.27	0.42
Actinobacteriota	0.382842	0.45941	0.71	0.37	0.38	0.1
Desulfobacterota	3.43779e-26	1.03134e-25	0.02	1.36	0.02	0.26
Family
Lactobacillaceae	6.56389e-17	1.31278e-16	73.34	12.74	10.44	2.62
Peptostreptococcaceae	0.182875	0.201162	7	2.44	2.46	0.63
Pasteurellaceae	0.472193	0.494679	3.78	0.41	1.9	0.23
Streptococcaceae	0.00261964	0.003602	3.59	0.1	2.57	0.03
Prevotellaceae	4.72345e-10	8.65967e-10	1.83	12.35	1.65	3.06
Bacteroidaceae	9.40623e-06	1.47812e-05	1.72	3.6	1.71	1.26
Clostridiaceae	0.02624	0.0320711	1.66	4.14	0.7	1.84
Fusobacteriaceae	0.00129131	0.00189392	1.49	1.07	1.26	0.42
Enterobacteriaceae	0.0113238	0.0146543	0.88	0.84	0.71	0.33
Erysipelotrichaceae	0.882771	0.882771	0.71	0.25	0.53	0.07
Lachnospiraceae	4.21113e-36	1.54408e-35	0.7	14.57	0.37	1.51
Oscillospiraceae	1.31162e-116	2.88557e-115	0.29	12.66	0.26	1.38
Ruminococcaceae	1.72919e-30	5.43461e-30	0.09	9.3	0.05	2.05
Anaerovoracaceae	1.92483e-27	5.29329e-27	0.05	2.89	0.03	0.46
Desulfovibrionaceae	4.10849e-27	1.0043e-26	0.02	1	0.02	0.14
[Eubacterium] coprostanoligenes group	2.51051e-57	2.76156e-56	0.01	2.58	0	0.39
Rikenellaceae	2.52004e-40	1.38602e-39	0.01	3.42	0.01	0.82
Tannerellaceae	7.40905e-19	1.62999e-18	0.01	0.83	0.01	0.25
Christensenellaceae	2.24181e-45	1.64399e-44	0	3.8	0	1.27
Muribaculaceae	3.80356e-36	1.54408e-35	0	4.03	0	1.88
p-2534-18B5 gut group	6.6636e-07	1.12769e-06	0	2.31	0	0.77
Paludibacteraceae	0.0362274	0.0419476	0	0.91	0	0.83

## Sheet: Table S5_ Gene expression D21
	Crypts							Organoids P0							Organoids P1							Organoids P2
	P-Value		Mean			S.e.m		P-Value		Mean			S.e.m		P-Value		Mean			S.e.m		P-Value		Mean			S.e.m
Gene	Non-adjusted	Adjusted	Jejunum	Colon	Log2(Fold-change)	Jejunum	Colon	Non-adjusted	Adjusted	Jejunum	Colon	Log2(Fold-change)	Jejunum	Colon	Non-adjusted	Adjusted	Jejunum	Colon	Log2(Fold-change)	Jejunum	Colon	Non-adjusted	Adjusted	Jejunum	Colon	Log2(Fold-change)	Jejunum	Colon
CA1	0	0	4.02805e-05	1.35439	15.0372	2.38642e-05	0.240196	0	0	2.02647e-05	0.00421151	7.69922	1.13449e-05	0.00154707	0	0	5.07172e-06	0.00010747	4.40531	0	2.76062e-05	0	0	5.07e-06	0.000240245	5.56637	0	9.81199e-05
PI3	0	0	0.00559596	5.54928	9.9537	0.00223033	1.51863	0	0	0.00782705	5.97783	9.57694	0.00197915	0.65847	0	0	0.00629435	2.72238	8.7566	0.00127523	0.344624	0	0	0.000982861	2.52339	11.3261	0.000257179	0.387917
NOX1	0	0	0.000188957	0.0473552	7.96932	9.28268e-05	0.012151	0	0	9.98202e-05	0.000919422	3.20332	3.70937e-05	0.000120125	0	0	1.37332e-05	0.000341476	4.63605	4.76894e-06	0.000123357	0	0	7.17e-07	7.85561e-05	6.77561	0	1.80858e-05
DUOXA2	0	0	0.000236862	0.0289198	6.93187	9.9945e-05	0.00993579	0.001	0.002	0.0023591	0.000473549	-2.31665	0.000651966	9.17028e-05	0	0	0.000694607	0.000119078	-2.54429	0.000131504	2.64484e-05	0.903	0.903	8.46566e-05	0.0001122	0.406381	1.26826e-05	3.05936e-05
DUOX2	0	0	0.000994494	0.105742	6.73237	0.000651524	0.0279525	0	0	0.00324288	0.000793819	-2.03039	0.000787232	0.000101574	0	0	0.00100019	0.000201162	-2.31384	0.000201572	3.69417e-05	0.089	0.135	0.00031985	0.000330154	0.0457433	3.60548e-05	9.7408e-05
CA2	0	0	0.00191106	0.123019	6.00836	0.000461358	0.031533	0	0	0.0020964	0.0114086	2.44413	0.0003068	0.00248648	0.107	0.121	0.00839075	0.0139002	0.728234	0.00163053	0.00202409	0	0	0.00302393	0.0123298	2.02765	0.000416142	0.00339581
MUC1	0	0	0.00375858	0.180328	5.58429	0.000653507	0.0167598	0	0	0.00334419	0.0680454	4.34677	0.000920528	0.0119825	0	0	0.00802461	0.0281669	1.81149	0.00098343	0.00354297	0	0	0.00657485	0.0273764	2.0579	0.000584413	0.00287924
DEFB1	0	0	0.00414956	0.187402	5.49703	0.000724505	0.0138123	0	0	4.1692e-05	0.00831831	7.64038	1.1977e-05	0.000991572	0	0	2.18445e-05	0.00366414	7.39006	5.6626e-06	0.000505022	0	0	2.21083e-05	0.0045531	7.68612	8.41262e-06	0.000709464
PTGS2	0	0	0.000118543	0.00432947	5.19071	2.83019e-05	0.00090583	0	0	2.51628e-05	0.000519762	4.36848	8.18232e-06	4.19588e-05	0	0	2.0828e-05	0.000225151	3.4343	1.07105e-05	7.53188e-05	0	0	8.18527e-06	0.000121606	3.89304	4.49554e-06	2.53437e-05
TLR2	0	0	0.00113321	0.0245646	4.43809	0.000607461	0.0022016	0	0	7.4303e-05	0.000414213	2.47888	3.1571e-05	3.8295e-05	0	0	3.10521e-05	0.00015213	2.29254	6.56566e-06	3.36095e-05	0	0	3.66083e-05	0.000246814	2.75318	4.54673e-06	5.44342e-05
TLR4	0	0	0.000704381	0.0103631	3.87896	0.000149819	0.00145687	0	0	3.52955e-05	0.00589347	7.38349	1.42723e-05	0.000823507	0	0	4.0928e-05	0.00359944	6.45854	2.23389e-05	0.000522388	0	0	5.36432e-05	0.00300351	5.80711	1.80946e-05	0.000720987
SLPI	0	0	0.040224	0.42204	3.39125	0.00889144	0.127096	0	0	0.000851475	0.0811792	6.575	0.000167261	0.0317255	0	0	0.000546464	0.0180968	5.04947	8.69163e-05	0.00267886	0	0	0.000446	0.0697109	7.2882	4.51927e-05	0.0194254
GPX2	0	0	0.150262	1.26949	3.0787	0.0183899	0.116051	0.001	0.002	0.314527	0.59747	0.925683	0.0628361	0.0624693	0.349	0.375	0.149073	0.196992	0.402119	0.0190035	0.0270412	0	0	0.0653547	0.259022	1.98671	0.0128485	0.018274
GLUT1	0	0	0.0248304	0.208586	3.07046	0.00329157	0.017875	0.025	0.036	0.230122	0.300176	0.383409	0.0480269	0.0246903	0.009	0.012	0.30194	0.219499	-0.460049	0.030456	0.0125942	0.002	0.003	0.508038	0.366974	-0.46926	0.0502542	0.033968
F2R	0	0	0.00296257	0.0220083	2.89313	0.000331081	0.00287137	0.577	0.677	0.0130599	0.0113434	-0.203293	0.00165724	0.000902371	0.831	0.841	0.00925158	0.00921293	-0.00603977	0.00105782	0.00108799	0.022	0.037	0.00552236	0.00770685	0.480856	0.000615438	0.000798699
SPDEF	0	0	0.0406884	0.225348	2.46946	0.0082481	0.0633192	0.595	0.688	0.0185837	0.0122555	-0.600614	0.00526532	0.00225101	0	0	0.00505681	0.00108108	-2.22576	0.00125358	0.000252433	0.001	0.001	0.000998949	0.000447415	-1.1588	0.000308344	0.00013613
AQP8	0	0	0.0171914	0.0921807	2.42278	0.00685934	0.023865	0	0	7.34735e-05	0.00253387	5.10798	3.19614e-05	0.000821193	0.062	0.074	9.38611e-05	0.000105986	0.175281	7.21396e-05	3.56719e-05	0	0	5.2725e-06	8.26499e-05	3.97045	1.4025e-06	2.28048e-05
MUC2	0	0	0.312681	1.64578	2.39601	0.0552478	0.391402	0.898	0.924	0.0847209	0.0712732	-0.249359	0.0185858	0.00889801	0.918	0.918	0.0584291	0.0461797	-0.339427	0.0167825	0.00635831	0.837	0.865	0.0504055	0.0488323	-0.0457471	0.0078885	0.00582153
KLF4	0	0	0.014875	0.0652734	2.1336	0.00257026	0.00659417	0.899	0.924	0.0113355	0.00941351	-0.268044	0.00147701	0.000681105	0.743	0.76	0.00784309	0.00750832	-0.0629319	0.000788714	0.000678436	0.055	0.085	0.00684425	0.00877561	0.358606	0.000537224	0.000743426
ATOH1	0	0	0.0401102	0.149841	1.90139	0.00528935	0.019771	0	0	0.0211003	0.0064491	-1.7101	0.00321302	0.00147787	0	0	0.00524805	0.000697024	-2.9125	0.000981018	0.000244746	0.001	0.003	0.000488419	0.000253214	-0.947761	0.000220485	0.000164095
SOX9	0.006	0.01	0.123296	0.21019	0.769561	0.0181228	0.0344811	0	0	0.263681	0.123156	-1.09831	0.0271799	0.0190988	0	0	0.225715	0.0527005	-2.09861	0.0269586	0.00609024	0.009	0.015	0.0848288	0.0534342	-0.666791	0.0158764	0.00857088
REG4	0.115	0.158	1.75306	2.95567	0.753606	0.36571	0.762466	0	0	2.4123	0.629474	-1.93819	0.282073	0.103225	0	0	2.03685	0.679418	-1.58397	0.193263	0.068624	0.008	0.014	1.73735	1.21426	-0.516808	0.177067	0.173022
GPX1	0	0	0.100395	0.167294	0.736688	0.0230624	0.0177525	0	0	0.177867	0.469099	1.3991	0.0239693	0.0598995	0.002	0.003	0.165925	0.221978	0.419886	0.0204027	0.0233584	0	0	0.101114	0.220986	1.12797	0.0104295	0.0257078
CDH1	0	0	0.511502	0.848315	0.729859	0.0441441	0.0595828	0.346	0.453	0.352925	0.316935	-0.155174	0.0291057	0.0255537	0.001	0.001	0.295253	0.235019	-0.329178	0.0183961	0.0211952	0.283	0.376	0.23953	0.22155	-0.112573	0.0131895	0.0109078
TJP3	0	0	0.0395619	0.0621227	0.651008	0.00450766	0.00509915	0.846	0.896	0.0405795	0.0426732	0.0725802	0.00376965	0.00463296	0.021	0.025	0.0312307	0.0234411	-0.413927	0.00238643	0.00267098	0.001	0.002	0.0189994	0.0270771	0.511122	0.00166536	0.00215578
NFKB2	0.007	0.013	0.0320554	0.0495302	0.627742	0.00977297	0.00841239	0.475	0.586	0.0409388	0.0357223	-0.196646	0.00563646	0.00328879	0.001	0.001	0.0292342	0.0194929	-0.58471	0.00301043	0.00131633	0.425	0.54	0.0274798	0.0315244	0.198095	0.00178288	0.0034728
TNFSF13	0.003	0.006	0.0125952	0.0193829	0.621915	0.00188007	0.00225464	0.365	0.47	0.00532427	0.0061796	0.214928	0.000568744	0.000669354	0	0	0.00474541	0.00270361	-0.811647	0.000648847	0.000187374	0.046	0.071	0.00444876	0.00521486	0.229225	0.000313001	0.00030835
LGR5	0.021	0.033	0.0217527	0.0312216	0.521353	0.00399959	0.00258989	0.578	0.677	0.00940034	0.00758602	-0.309369	0.00182461	0.00170485	0.438	0.458	0.00866608	0.0102816	0.246613	0.00147683	0.00344999	0.026	0.043	0.000745784	0.00461302	2.62888	0.000281092	0.00220544
CELA2A	0.571	0.635	0.000647808	0.000852129	0.395506	0.000270127	0.000372965	0	0	0.000573853	0.00074472	0.376017	0.000277455	0.000293769	0.037	0.045	0.000410733	0.000366189	-0.165612	0.00018111	0.000134082	0	0	0.0002632	0.000528542	1.00586	0.000105748	0.000197487
ST14	0.01	0.016	0.0867901	0.107401	0.307403	0.00576232	0.0103187	0.795	0.853	0.101083	0.10518	0.0573273	0.0124959	0.00732904	0.002	0.002	0.0761026	0.0605181	-0.330578	0.00636343	0.00539598	0.206	0.292	0.0533161	0.0590232	0.14671	0.00307313	0.00377302
ARG2	0.695	0.746	0.00882329	0.0107951	0.290988	0.00145935	0.00255988	0.695	0.773	0.0241954	0.0206128	-0.231193	0.00318142	0.00180406	0.55	0.569	0.015281	0.016108	0.0760429	0.00294589	0.00241848	0	0	0.0102623	0.0175366	0.773016	0.000759817	0.00167068
HES1	0.17	0.219	0.0974571	0.112853	0.21161	0.0150081	0.011876	0.065	0.093	0.0476605	0.0672809	0.497404	0.00571636	0.0108336	0.097	0.111	0.0235078	0.0191219	-0.297916	0.00262381	0.00251701	0.026	0.043	0.0273956	0.0378999	0.468249	0.00245144	0.00506631
BAX	0.279	0.35	0.0883977	0.0972115	0.137119	0.00880784	0.00696892	0.646	0.737	0.099852	0.0920227	-0.117801	0.0104169	0.00501536	0	0	0.0954375	0.0693045	-0.461608	0.00771399	0.00540568	0.001	0.001	0.0793041	0.10175	0.359563	0.00352793	0.00627079
CD14	0.133	0.179	0.00499747	0.00531451	0.0887375	0.00178038	0.000912789	0	0	0.0889346	0.0164657	-2.43328	0.0164572	0.00190701	0	0	0.065471	0.010665	-2.61798	0.00726067	0.00177835	0	0	0.019205	0.00715376	-1.42471	0.00284716	0.000709088
F5	0.632	0.69	0.000965411	0.00101565	0.0731935	0.00044118	0.000341235	0	0	0.000190536	1.1771e-05	-4.01676	4.81615e-05	2.5604e-06	0	0	0.000173757	2.29958e-05	-2.91763	2.69397e-05	4.92327e-06	0	0	0.000151283	4.17675e-05	-1.8568	2.01967e-05	1.2495e-05
CLDN3	0.365	0.444	0.167138	0.170502	0.0287513	0.0156283	0.0470431	0	0	0.1198	0.0706143	-0.762593	0.0105852	0.00472322	0	0	0.102278	0.0386271	-1.40481	0.0102757	0.00580559	0	0	0.0485774	0.0290213	-0.743174	0.00244997	0.00205651
CCL20	0.019	0.03	0.0404249	0.0407919	0.0130375	0.0276581	0.0169587	0.417	0.522	0.0117602	0.00784127	-0.584754	0.00244845	0.00103552	0	0	0.00471493	0.00249558	-0.917862	0.000608155	0.000742362	0.002	0.003	0.00471621	0.00181761	-1.37558	0.00113683	0.000544663
NHE3	0.449	0.526	0.0593509	0.0597433	0.00950681	0.0120999	0.0175721	0	0	0.0468896	0.00407228	-3.52536	0.00980052	0.00123692	0	0	0.0592921	0.000765324	-6.27563	0.00427789	0.000175256	0	0	0.023231	0.000824518	-4.81636	0.00350027	0.000132759
CGN	0.955	0.957	0.109824	0.106262	-0.0475652	0.0119363	0.00668654	0.286	0.38	0.0754037	0.0684973	-0.138587	0.00520759	0.00436793	0.07	0.082	0.0714216	0.0589502	-0.276864	0.00578801	0.00453762	0.788	0.825	0.0645116	0.0643074	-0.00457368	0.00305331	0.00479797
F2RL1	0.399	0.473	0.0796176	0.0761345	-0.0645353	0.0168414	0.0121543	0.005	0.007	0.0872087	0.0404749	-1.10745	0.0217407	0.0123999	0	0	0.0624662	0.0280904	-1.153	0.00720284	0.00292288	0.015	0.025	0.0438448	0.0292036	-0.586258	0.0041423	0.0038464
CDX2	0.636	0.69	0.314835	0.299313	-0.0729409	0.0359158	0.0265434	0.024	0.035	0.26202	0.201414	-0.379513	0.0272808	0.0135578	0	0	0.160529	0.0902616	-0.830649	0.0127786	0.00901643	0	0	0.142067	0.101241	-0.488779	0.00858029	0.00550892
SOD2	0.792	0.839	0.180158	0.170621	-0.0784678	0.0218208	0.0196512	0	0	0.129818	0.0497253	-1.38444	0.0164481	0.00391593	0.003	0.004	0.0577572	0.036379	-0.666894	0.00663997	0.00741346	0.896	0.903	0.0269566	0.0267373	-0.011784	0.00215323	0.00265801
SOD1	0.939	0.957	0.311082	0.294473	-0.0791603	0.0513843	0.0308104	0.018	0.028	0.197562	0.146672	-0.429714	0.0170813	0.00608068	0	0	0.184706	0.117514	-0.652401	0.0169694	0.00976112	0.226	0.315	0.155401	0.139736	-0.153289	0.010343	0.00947634
RELA	0.81	0.848	0.0634064	0.0588084	-0.108606	0.00725984	0.00372111	0.388	0.493	0.0936226	0.0818411	-0.194032	0.0155743	0.00728973	0	0	0.0719012	0.0359376	-1.00052	0.00816807	0.00386931	0.702	0.761	0.0343197	0.0353834	0.0440341	0.002704	0.00235228
TFF3	0.529	0.596	0.832907	0.762447	-0.127517	0.178271	0.0753907	0.077	0.109	0.0998874	0.0460616	-1.11674	0.0228987	0.00628307	0	0	0.113152	0.0272008	-2.05654	0.0151705	0.00238431	0	0	0.100381	0.0434949	-1.20657	0.0106971	0.00516205
TJP1	0.381	0.459	0.0594996	0.0539344	-0.141674	0.00488111	0.00517306	0	0	0.0582733	0.0328077	-0.828801	0.00628954	0.00277598	0	0.001	0.040121	0.0219704	-0.868799	0.00290623	0.00270708	0.276	0.372	0.0132597	0.015837	0.256249	0.00167911	0.00218599
TJP2	0.037	0.054	0.0838178	0.0749115	-0.162069	0.00652231	0.00414673	0.763	0.839	0.0641509	0.0647907	0.0143178	0.00633079	0.00441989	0.002	0.003	0.0704365	0.0503819	-0.483417	0.00614635	0.00435231	0.561	0.649	0.0548853	0.052331	-0.068755	0.00440611	0.00496598
MYD88	0.334	0.413	0.0483738	0.0428185	-0.175993	0.00469937	0.00277461	0.48	0.586	0.024293	0.0217929	-0.156682	0.00247134	0.00153072	0.075	0.087	0.0139338	0.0112149	-0.313173	0.00127235	0.00118968	0	0	0.0074868	0.0145177	0.955393	0.000673432	0.000740138
PYY	0.833	0.862	0.0847797	0.0720319	-0.235082	0.0178866	0.0111731	0	0	0.0139408	0.00344377	-2.01725	0.00344998	0.00067146	0.018	0.023	0.00163491	0.00056544	-1.53176	0.000447377	0.000115825	0.75	0.798	0.000728038	0.00119803	0.718577	0.000111098	0.000487268
OCLN	0.139	0.184	0.0858092	0.0727258	-0.238665	0.0107577	0.00623861	0.01	0.015	0.0386563	0.0300718	-0.36229	0.00332247	0.00152806	0.002	0.002	0.0327244	0.0226502	-0.530845	0.00186186	0.00200783	0.594	0.664	0.0167593	0.0176369	0.0736414	0.000875588	0.00111552
FCGRT	0.159	0.208	0.268551	0.226433	-0.246115	0.0266155	0.0246868	0.493	0.593	0.114866	0.104304	-0.139163	0.0106667	0.00548907	0	0	0.114553	0.0728034	-0.653938	0.00637575	0.00341821	0.233	0.318	0.0915337	0.0868878	-0.07515	0.00265949	0.00527189
CFTR	0.2	0.254	0.13088	0.11027	-0.247203	0.0135918	0.0162794	0	0	0.0858943	0.0254258	-1.75627	0.0132959	0.00631288	0	0	0.0597032	0.0168773	-1.82272	0.00781791	0.00388058	0.753	0.798	0.00748379	0.0105693	0.498034	0.00170116	0.00383547
FABP6	0	0	0.0166935	0.0125636	-0.410038	0.0166179	0.00171952	0.903	0.924	0.00296224	0.00284471	-0.0584067	0.0011854	0.000977479	0	0	0.00697315	0.00237791	-1.55212	0.00194809	0.000545333	0.472	0.575	0.00260051	0.00751218	1.53043	0.000634854	0.00271213
NFKB1	0.038	0.054	0.0551547	0.0414336	-0.412683	0.00623636	0.00198616	0	0	0.0437113	0.0202804	-1.10792	0.00543843	0.00165255	0	0	0.0251266	0.0139826	-0.845583	0.00167523	0.00256503	0.184	0.264	0.00866478	0.0104462	0.26974	0.000979607	0.000990436
DPP4	0.116	0.158	0.12321	0.0903766	-0.447103	0.0190073	0.00659575	0.78	0.847	0.00712003	0.00794222	0.157658	0.00103126	0.00170484	0.365	0.386	0.0063114	0.00904916	0.519825	0.000639597	0.00164132	0.419	0.54	0.00721238	0.0067294	-0.0999964	0.00144569	0.00215268
PCNA	0.089	0.125	0.239976	0.174043	-0.463442	0.0299143	0.0273399	0	0	0.203294	0.0834548	-1.2845	0.0308318	0.00630946	0.018	0.023	0.0786832	0.0520312	-0.596679	0.0100593	0.0155776	0.448	0.561	0.027034	0.0262355	-0.043255	0.00303417	0.00495739
IL18	0.957	0.957	0.00768473	0.00542847	-0.501449	0.00269279	0.000658508	0	0	0.0245132	0.00672894	-1.86511	0.00436872	0.00107826	0	0	0.0172391	0.00694176	-1.31231	0.00252975	0.00155309	0.098	0.142	0.00796503	0.00669773	-0.250006	0.000941455	0.00188377
TLR5	0	0	0.014174	0.00961924	-0.559254	0.00194799	0.00161527	0	0	0.00280995	0.00110661	-1.3444	0.000270694	0.000137794	0	0	0.00203919	0.000794542	-1.3598	0.000159481	0.000123559	0.3	0.392	0.00100142	0.000813709	-0.299466	0.000170347	0.00012512
MUC13	0.471	0.544	0.432723	0.284582	-0.604597	0.111138	0.0333362	0.916	0.927	0.093598	0.0769193	-0.283133	0.0263984	0.00915773	0	0	0.0720024	0.0174152	-2.04769	0.0156723	0.00312835	0	0	0.0746307	0.0276117	-1.43449	0.00793612	0.00435526
CHGA	0.033	0.048	0.285112	0.184178	-0.630431	0.0436936	0.0372711	0.002	0.003	0.054734	0.020996	-1.38233	0.0141415	0.00500474	0	0	0.0427108	0.00407904	-3.3883	0.0119428	0.000842042	0	0	0.0291084	0.00657374	-2.14665	0.00437461	0.00173633
CLDN2	0	0.001	0.2388	0.147728	-0.692859	0.0260799	0.0119114	0	0	0.483463	0.0926517	-2.38352	0.0707781	0.012603	0	0	0.475645	0.0730212	-2.7035	0.0427318	0.0121174	0	0	0.122021	0.0318466	-1.93792	0.0242185	0.00936081
NEUROG3	0.013	0.022	0.00575574	0.00343548	-0.744489	0.000841711	0.000756182	0	0	0.00371386	0.000207117	-4.1644	0.00129052	7.38658e-05	0	0	0.00060324	0.000106454	-2.5025	0.000228673	6.73285e-05	0.589	0.664	3.71333e-06	5.44167e-06	0.551334	1.83432e-06	2.53599e-06
KRT20	0.024	0.036	1.67616	0.973618	-0.783728	0.324041	0.108361	0.679	0.765	0.497983	0.415795	-0.260223	0.114663	0.0356922	0.042	0.051	0.247131	0.160225	-0.62518	0.0374683	0.0278141	0.462	0.571	0.352355	0.300886	-0.227813	0.0548244	0.0235343
OLFM4	0.016	0.026	5.21315	2.90113	-0.845543	0.913424	0.47576	0	0	1.87642	0.0361244	-5.69886	0.432452	0.00814135	0	0	2.57742	0.0199963	-7.01005	0.626079	0.00466235	0	0	0.619064	0.0081742	-6.24287	0.15285	0.00309001
VIL1	0	0	0.588274	0.28524	-1.04431	0.109234	0.0233121	0.099	0.134	0.278553	0.240553	-0.211593	0.0202275	0.0242719	0.001	0.001	0.20004	0.125548	-0.672049	0.0120581	0.0133359	0.846	0.865	0.1059	0.104373	-0.0209502	0.0079563	0.00711141
SLC5A1	0.488	0.557	0.431734	0.194071	-1.15356	0.183777	0.0243035	0	0.001	0.0503929	0.0795472	0.658592	0.00970425	0.00765624	0.156	0.172	0.0822787	0.0521395	-0.658143	0.0169413	0.00718672	0	0	0.0175729	0.0374723	1.09247	0.00250208	0.00543178
MKI67	0	0	0.211045	0.0917431	-1.20188	0.0393249	0.00910228	0	0	0.273234	0.155592	-0.812368	0.0294935	0.00965668	0	0	0.19989	0.0939111	-1.08984	0.0178407	0.0117854	0.523	0.62	0.106963	0.0924898	-0.209752	0.0159119	0.0126115
FABP1	0.018	0.029	1.16659	0.413794	-1.49532	0.39418	0.125086	0.977	0.977	0.0183103	0.0118944	-0.622371	0.00557674	0.00392418	0	0	0.00458627	0.00122546	-1.904	0.00121637	0.000445143	0.092	0.137	0.00358448	0.00769355	1.10188	0.00111431	0.00214754
IL8	0	0	0.0434498	0.0150563	-1.52898	0.0156916	0.0107776	0	0	0.0142454	0.00184884	-2.9458	0.00298961	0.000234521	0	0	0.00789511	0.000421344	-4.22789	0.00111649	9.91714e-05	0	0	0.00833727	0.00150085	-2.47379	0.00356015	0.000492906
RETNLB	0	0	0.179196	0.0582114	-1.62216	0.0366182	0.0150035	0	0	0.00676469	0.00040556	-4.06004	0.00203396	0.000125168	0	0	0.00293688	0.000475993	-2.62527	0.00101343	0.00030982	0.002	0.004	0.000432308	0.000146149	-1.56462	0.00011221	5.29111e-05
CCL5	0	0	0.211741	0.0661234	-1.67907	0.0513429	0.0141687	0.095	0.132	0.000196279	0.00019908	0.020439	3.94303e-05	4.67885e-05	0	0	0.000651044	0.000104847	-2.63447	0.000131846	2.20796e-05	0.041	0.065	0.000498401	0.000470744	-0.0823631	6.6168e-05	0.00017645
NR1H4	0	0	0.008625	0.00249151	-1.7915	0.00181234	0.000432881	0.096	0.132	0.00034329	7.24897e-05	-2.24358	0.000121714	2.82896e-05	0.206	0.224	0.000167725	5.78498e-05	-1.53571	6.61657e-05	1.60056e-05	0.546	0.639	3.80717e-05	2.54278e-05	-0.582313	2.15302e-05	8.48926e-06
GCG	0	0	0.179421	0.0506618	-1.82438	0.0368807	0.00922336	0	0	0.019873	0.00361968	-2.45687	0.00436946	0.000972481	0	0	0.00785073	0.000528645	-3.89246	0.0027681	0.000133368	0	0	0.00324697	0.00138658	-1.22756	0.000533439	0.000638209
LBP	0	0	0.200669	0.0497205	-2.0129	0.024138	0.0061126	0	0	0.00278353	0.000358831	-2.95554	0.00103703	7.74578e-05	0	0	0.00462563	0.00077216	-2.58268	0.000971404	0.000131774	0	0	0.00288533	0.000940012	-1.61799	0.000577881	0.000277757
F10	0.002	0.003	4.32852e-05	9.91091e-06	-2.12678	1.14563e-05	1.8044e-06	0	0	5.59e-05	1.7325e-05	-1.68999	1.34301e-05	3.19548e-06	0	0	0.000113225	2.36173e-05	-2.26128	1.58187e-05	6.96054e-06	0	0	2.10658e-05	4.72017e-06	-2.158	3.04185e-06	1.21199e-06
SMOC2	0	0	0.311087	0.0675093	-2.20416	0.0553978	0.0105128	0	0	0.220011	0.105306	-1.06299	0.0191602	0.0105495	0	0	0.26071	0.11159	-1.22424	0.0223318	0.0198967	0	0	0.067655	0.04443	-0.606664	0.00373805	0.00516615
MEP1B	0.005	0.01	0.0534067	0.00971079	-2.45936	0.0244127	0.00458941	0	0	5.52775e-05	1.0816e-05	-2.35352	1.63425e-05	3.388e-06	0	0	5.22881e-05	5.44785e-06	-3.26272	1.3863e-05	1.4547e-06	0	0	4.55117e-05	6.615e-06	-2.78243	1.18484e-05	1.87463e-06
LYZ	0	0	4.09031	0.374636	-3.44865	0.718877	0.257436	0	0	0.404302	0.00188689	-7.74328	0.157191	0.00104853	0	0	0.209324	0.00204178	-6.67977	0.0988243	0.000609284	0	0	0.0786808	0.002924	-4.75	0.0336049	0.000812074
PIGR	0	0	1.20626	0.102762	-3.55316	0.333218	0.0238431	0	0	0.150183	0.0251708	-2.5769	0.0216235	0.00622422	0	0	0.184473	0.0172421	-3.41941	0.0152782	0.00479605	0	0	0.0438236	0.00669682	-2.71016	0.00731601	0.00345433
TNFSF13B	0	0	0.0155308	0.00126486	-3.61808	0.00282947	0.000187577	0	0	0.000588797	0.000109262	-2.42999	0.00015158	1.9784e-05	0	0	0.00019821	4.59366e-05	-2.10931	4.35169e-05	7.45478e-06	0.507	0.61	4.13637e-05	3.93882e-05	-0.0706018	1.03986e-05	1.35032e-05
PEPT1	0	0	0.0454427	0.00244507	-4.2161	0.0213964	0.000737596	0	0	0.000704261	0.000278168	-1.34015	0.000139353	3.56871e-05	0	0	0.000420286	0.000121234	-1.79357	5.47343e-05	2.31111e-05	0	0	0.000444194	0.000143494	-1.6302	4.45232e-05	1.81737e-05
NLRP6	0	0	0.128455	0.00460767	-4.80109	0.0207082	0.000732126	0	0	0.0160476	0.00224669	-2.83649	0.00482428	0.000532289	0	0	0.00494017	0.000679429	-2.86216	0.00113671	0.00014684	0	0	0.0045863	0.00197664	-1.21428	0.000722615	0.000746886
REG3G	0	0	1.42783	0.0296532	-5.58949	1.35412	0.0296272	0	0	0.00558237	4.39469e-05	-6.98897	0.00257947	1.3601e-05	0	0	0.00279713	1.71252e-05	-7.35169	0.00139354	4.37961e-06	0	0	0.00107715	0.000201446	-2.41875	0.000267574	7.14789e-05
SI	0	0	0.38069	0.00313688	-6.92314	0.0779962	0.00201415	0	0	0.0083947	3.12e-05	-8.07179	0.00316584	0	0	0	0.00163281	3.11761e-05	-5.71077	0.000957662	0	0	0	0.000238463	3.12e-05	-2.93415	7.63005e-05	0
ALPI	0	0	0.153988	0.0011672	-7.04362	0.0552484	0.000966856	0	0	0.00489305	2.3175e-05	-7.72202	0.00227517	8.53163e-06	0	0	0.0044054	2.45629e-05	-7.48665	0.00173574	8.66815e-06	0	0	0.00524929	2.57258e-05	-7.67276	0.00205768	9.11321e-06
GLUT2	0	0	0.0205141	6.49088e-05	-8.30399	0.00933763	4.44821e-05	0.001	0.002	0.000635419	9.63835e-05	-2.72085	0.000194552	2.11589e-05	0.136	0.151	0.000111756	4.1458e-05	-1.43063	4.29498e-05	1.06132e-05	0.596	0.664	6.79579e-05	0.000169531	1.31884	1.29938e-05	6.2012e-05
FABP2	0	0	0.483743	0.00119263	-8.66395	0.160104	0.00102055	0	0	0.00136651	1.41e-05	-6.59865	0.000408633	0	0	0	0.000256099	1.4089e-05	-4.18406	8.79365e-05	0	0.003	0.006	3.45417e-05	1.41e-05	-1.29264	8.25587e-06	0
CCK	0	0	0.087136	0.000153307	-9.1507	0.0172447	7.42082e-05	0	0	0.00895036	2.8191e-05	-8.31057	0.00178881	3.86099e-06	0	0	0.00533197	1.25023e-05	-8.73633	0.00144215	3.03036e-06	0	0	0.00189005	1.43017e-05	-7.0461	0.000406879	5.68339e-06
LCT	0	0	0.55038	0.000864761	-9.31391	0.130059	0.000616812	0	0	0.000295097	3.3534e-05	-3.13749	6.55587e-05	1.00644e-05	0	0	0.000129115	2.87997e-05	-2.16453	4.86257e-05	9.61196e-06	0.632	0.695	1.23992e-05	1.39833e-05	0.173465	2.40917e-06	3.19328e-06

## Sheet: Table S6_ Metabolites Jejunum
	P-Value		Mean			S.e.m
Metabolite	Non-adjusted	Adjusted	Suckling	Weaned	Log2(Fold-change)	Suckling	Weaned
Glucose	0.004	0.015	0.0026382	0.00863909	1.71133	0.000203369	0.00217599
Proline	0	0	0.000699962	0.00188038	1.42568	3.82067e-05	0.000167767
Aspartate	0	0	0.000315504	0.000697352	1.14423	3.34384e-05	5.60305e-05
Maltose	0.004	0.015	0.00160927	0.0024693	0.617696	8.32938e-05	0.000281499
Choline	0.024	0.037	0.00199835	0.00279315	0.483084	0.000276992	0.000242014
Methionine	0.037	0.053	0.000498122	0.000672913	0.43392	3.98735e-05	4.80305e-05
Asparagine	0.018	0.032	0.000845714	0.00108135	0.354585	6.54893e-05	7.36938e-05
Ethanol	0.354	0.401	0.000611206	0.000696883	0.189257	6.63167e-05	6.53473e-05
Glycerol	0.453	0.491	0.00210559	0.00231419	0.136282	0.000240385	0.000163318
Lactate	0.77	0.77	0.00171043	0.00178816	0.0641191	0.000134305	0.000243363
Galactose	0.633	0.658	0.00249779	0.00238576	-0.0662032	0.000198747	0.000143556
Uracil	0.01	0.021	0.00128996	0.000994891	-0.37472	7.79779e-05	9.02262e-05
Glutamine	0.257	0.304	0.00112799	0.000853937	-0.40155	0.000235392	9.19416e-05
Creatine	0.056	0.076	0.00206583	0.00142867	-0.532047	0.00034318	5.70741e-05
Hypoxantine	0	0	0.000523191	0.000361817	-0.532077	2.20083e-05	1.81596e-05
Phenylalanine	0.006	0.017	0.000919575	0.000632073	-0.540877	0.000103356	3.46239e-05
Glutamate	0.162	0.2	0.00252911	0.00162456	-0.63858	0.000645992	0.000196586
Tyrosine	0.002	0.01	0.00106386	0.000671192	-0.664511	0.000123687	3.86813e-05
Acetate	0.012	0.023	0.0013323	0.000832417	-0.678538	0.000204185	3.51066e-05
Threonine	0.003	0.014	0.00121252	0.000731957	-0.72818	0.000114895	8.70329e-05
Alanine	0.065	0.084	0.0028646	0.00146773	-0.964746	0.000743978	0.000264425
Succinate	0.007	0.019	0.000970257	0.000478566	-1.01965	0.000174473	3.94489e-05
Glycine	0.015	0.028	0.0110877	0.00492445	-1.17093	0.00247068	0.000971225
Leucine	0.021	0.035	0.00553642	0.00225724	-1.29439	0.00139606	0.000514858
Isoleucine	0.01	0.021	0.000913077	0.00034307	-1.41223	0.000227593	3.31566e-05
Valine	0.004	0.015	0.000811346	0.000295996	-1.45474	0.000187187	2.25824e-05

## Sheet: Table S7_ Microbiota Jejunum
	P-Value		Mean (%)		S.e.m
	Non-adjusted	Adjusted	Suckling	Weaned	Suckling	Weaned
Phylum
Firmicutes	0.43959	0.751277	88.47	93.34	6.91	3.75
Proteobacteria	0.683862	0.820635	5.05	5.44	2.36	3.64
Bacteroidota	0.500852	0.751277	3.75	0.8	3.51	0.7
Fusobacteriota	0.088482	0.530892	1.66	0.08	1.27	0.08
Actinobacteriota	0.395413	0.751277	0.71	0.28	0.38	0.12
Desulfobacterota	0.996056	0.996056	0.02	0.02	0.02	0.02
Family
Lactobacillaceae	0.25066	0.459543	73.34	84.89	10.44	6.92
Peptostreptococcaceae	8.9216e-05	0.000981376	7	2.23	2.46	2.18
Pasteurellaceae	0.305189	0.479583	3.78	1.82	1.9	1.76
Streptococcaceae	0.477656	0.546391	3.59	2.86	2.57	1.22
Prevotellaceae	0.483941	0.546391	1.83	0.24	1.65	0.18
Bacteroidaceae	0.205737	0.452621	1.72	0.01	1.71	0
Clostridiaceae	0.182614	0.452621	1.66	1.78	0.7	1.18
Fusobacteriaceae	0.105943	0.388458	1.49	0.06	1.26	0.05
Enterobacteriaceae	0.764394	0.764394	0.88	3.48	0.71	3.32
Erysipelotrichaceae	0.0417908	0.229849	0.71	0.58	0.53	0.57
Lachnospiraceae	0.496719	0.546391	0.7	0.5	0.37	0.16

## Sheet: Table S8_Gene expression Jeju
	Crypts							Organoids P0							Organoids P1							Organoids P2
	P-Value		Mean			S.e.m		P-Value		Mean			S.e.m		P-Value		Mean			S.e.m		P-Value		Mean			S.e.m
Gene	Non-adjusted	Adjusted	Suckling	Weaned	Log2(Fold-change)	Suckling	Weaned	Non-adjusted	Adjusted	Suckling	Weaned	Log2(Fold-change)	Suckling	Weaned	Non-adjusted	Adjusted	Suckling	Weaned	Log2(Fold-change)	Suckling	Weaned	Non-adjusted	Adjusted	Suckling	Weaned	Log2(Fold-change)	Suckling	Weaned
PI3	0	0	0.00559596	0.258136	5.5276	0.00223033	0.119502	0	0	0.00782705	0.0764602	3.28817	0.00197915	0.0129471	0.371	0.661	0.00629435	0.017871	1.5055	0.00127523	0.00674615	0.288	0.471	0.000982861	0.00606516	2.62549	0.000257179	0.00242815
NOX1	0	0	0.000188957	0.00262932	3.79856	9.28268e-05	0.000678154	0.285	0.566	9.98202e-05	2.27097e-05	-2.13602	3.70937e-05	1.0452e-05	0.032	0.291	1.37332e-05	2.99681e-06	-2.19617	4.76894e-06	2.19144e-06	0.048	0.119	7.17e-07	2.78608e-06	1.95819	0	1.16468e-06
DUOXA2	0.01	0.034	0.000236862	0.00197578	3.06031	9.9945e-05	0.00114403	0.039	0.244	0.0023591	0.00452455	0.939536	0.000651966	0.00103812	0.665	0.886	0.000694607	0.00220532	1.66672	0.000131504	0.000764283	0.272	0.471	8.46566e-05	0.000400672	2.24273	1.26826e-05	0.000135096
DUOX2	0	0	0.000994494	0.00420259	2.07924	0.000651524	0.000951841	0.084	0.394	0.00324288	0.00519982	0.681186	0.000787232	0.00104869	0.646	0.885	0.00100019	0.00216463	1.11384	0.000201572	0.000769635	0.555	0.716	0.00031985	0.000537597	0.74913	3.60548e-05	0.000173342
REG3G	0	0	1.42783	5.13631	1.84691	1.35412	1.42149	0.032	0.238	0.00558237	0.0266941	2.25757	0.00257947	0.0113843	0.217	0.607	0.00279713	0.0160456	2.52016	0.00139354	0.00829855	0.401	0.604	0.00107715	0.00698056	2.69613	0.000267574	0.0034423
IL18	0.073	0.152	0.00768473	0.0217084	1.49819	0.00269279	0.0043409	0.767	0.875	0.0245132	0.0212072	-0.209006	0.00436872	0.00225043	0.028	0.291	0.0172391	0.0379517	1.13848	0.00252975	0.00662401	0.018	0.052	0.00796503	0.0172116	1.11163	0.000941455	0.00254567
ARG2	0	0	0.00882329	0.0245008	1.47344	0.00145935	0.00373488	0.208	0.501	0.0241954	0.0156567	-0.627954	0.00318142	0.00231146	0.176	0.606	0.015281	0.00917171	-0.736474	0.00294589	0.000766369	0.022	0.063	0.0102623	0.0223782	1.12474	0.000759817	0.00359815
SLPI	0.005	0.018	0.040224	0.0978998	1.28325	0.00889144	0.0161306	0	0	0.000851475	0.00298214	1.80831	0.000167261	0.000454855	0	0.003	0.000546464	0.00190545	1.80193	8.69163e-05	0.000293428	0.011	0.039	0.000446	0.00332221	2.89703	4.51927e-05	0.000899466
CCL5	0.003	0.012	0.211741	0.496789	1.23033	0.0513429	0.0834582	0.957	0.97	0.000196279	0.00058363	1.57215	3.94303e-05	0.000210119	0.676	0.886	0.000651044	0.000693849	0.0918654	0.000131846	0.000131957	0.438	0.618	0.000498401	0.00102082	1.03435	6.6168e-05	0.000226476
GPX2	0	0	0.150262	0.331063	1.13963	0.0183899	0.0421277	0.471	0.732	0.314527	0.359262	0.191855	0.0628361	0.0742564	0.385	0.664	0.149073	0.13969	-0.0937893	0.0190035	0.0293924	0.002	0.009	0.0653547	0.244578	1.90393	0.0128485	0.0368413
SI	0.012	0.038	0.38069	0.836205	1.13524	0.0779962	0.164858	0.434	0.732	0.0083947	0.0173329	1.04596	0.00316584	0.00597398	0.964	0.986	0.00163281	0.00480378	1.55681	0.000957662	0.00265152	0.607	0.73	0.000238463	0.00095778	2.00593	7.63005e-05	0.000443825
KRT20	0.055	0.126	1.67616	3.51238	1.06729	0.324041	0.550923	0.392	0.698	0.497983	1.04528	1.06973	0.114663	0.262045	0.262	0.613	0.247131	0.513843	1.05605	0.0374683	0.122949	0.627	0.744	0.352355	0.405818	0.203801	0.0548244	0.0537383
F2R	0.007	0.024	0.00296257	0.00581056	0.971829	0.000331081	0.00070748	0.495	0.732	0.0130599	0.0111564	-0.227278	0.00165724	0.00151269	0.253	0.612	0.00925158	0.0076731	-0.269889	0.00105782	0.00149686	0.393	0.604	0.00552236	0.00845002	0.61367	0.000615438	0.00169529
PTGS2	0.785	0.842	0.000118543	0.000225889	0.930205	2.83019e-05	7.45947e-05	0.172	0.45	2.51628e-05	3.75043e-05	0.575761	8.18232e-06	3.7428e-05	0.537	0.818	2.0828e-05	1.33606e-05	-0.640542	1.07105e-05	8.6459e-06	0.408	0.606	8.18527e-06	2.4628e-06	-1.73273	4.49554e-06	1.30238e-06
PIGR	0.012	0.038	1.20626	2.17663	0.851553	0.333218	0.380442	0.001	0.038	0.150183	0.37566	1.32271	0.0216235	0.0921808	0.792	0.892	0.184473	0.238399	0.369966	0.0152782	0.0467092	0	0	0.0438236	0.230239	2.39335	0.00731601	0.0251379
MUC2	0.021	0.057	0.312681	0.550672	0.816502	0.0552478	0.0844143	0.41	0.715	0.0847209	0.152956	0.852328	0.0185858	0.0389539	0.998	0.998	0.0584291	0.0921488	0.657278	0.0167825	0.0333505	0.286	0.471	0.0504055	0.0540007	0.0993959	0.0078885	0.022094
AQP8	0.155	0.3	0.0171914	0.0289552	0.752132	0.00685934	0.0101028	0.041	0.244	7.34735e-05	0.00048208	2.71398	3.19614e-05	0.00027779	0.405	0.664	9.38611e-05	1.91277e-05	-2.29487	7.21396e-05	1.17692e-05	0.004	0.017	5.2725e-06	6.87171e-05	3.70411	1.4025e-06	3.30216e-05
BAX	0.001	0.004	0.0883977	0.140004	0.663386	0.00880784	0.0156647	0.066	0.343	0.099852	0.125237	0.326796	0.0104169	0.012043	0.353	0.661	0.0954375	0.115066	0.269833	0.00771399	0.00958804	0	0	0.0793041	0.152099	0.939547	0.00352793	0.0146475
LYZ	0.049	0.118	4.09031	6.34716	0.6339	0.718877	0.970742	0.24	0.534	0.404302	0.46153	0.190993	0.157191	0.0739755	0.236	0.607	0.209324	0.335418	0.680222	0.0988243	0.100792	0.429	0.616	0.0786808	0.154749	0.975847	0.0336049	0.0557259
NR1H4	0.28	0.471	0.008625	0.013035	0.595798	0.00181234	0.00238035	0.698	0.851	0.00034329	0.00051895	0.596168	0.000121714	0.000187811	0.179	0.606	0.000167725	0.000353279	1.07471	6.61657e-05	0.0001344	0.164	0.31	3.80717e-05	0.000103595	1.44416	2.15302e-05	4.00925e-05
VIL1	0.203	0.361	0.588274	0.869366	0.563474	0.109234	0.14842	0.293	0.566	0.278553	0.315302	0.178787	0.0202275	0.0281646	0.806	0.897	0.20004	0.235446	0.235106	0.0120581	0.0354831	0	0	0.1059	0.175187	0.726199	0.0079563	0.00695126
GLUT1	0.02	0.055	0.0248304	0.0361708	0.542715	0.00329157	0.00273335	0.182	0.456	0.230122	0.334919	0.541414	0.0480269	0.0716185	0.212	0.607	0.30194	0.247107	-0.289128	0.030456	0.0327533	0.05	0.119	0.508038	0.362898	-0.485371	0.0502542	0.0243284
CGN	0.002	0.01	0.109824	0.159115	0.53487	0.0119363	0.0128244	0.631	0.795	0.0754037	0.0800789	0.086788	0.00520759	0.00748834	0.108	0.457	0.0714216	0.0878748	0.299088	0.00578801	0.00893162	0	0	0.0645116	0.0977629	0.599728	0.00305331	0.00559421
DEFB1	0.74	0.823	0.00414956	0.00599549	0.53092	0.000724505	0.00141407	0.749	0.875	4.1692e-05	5.17049e-05	0.310529	1.1977e-05	3.36923e-05	0.191	0.606	2.18445e-05	3.61553e-05	0.726938	5.6626e-06	8.47645e-06	0.002	0.009	2.21083e-05	0.000227275	3.36177	8.41262e-06	7.98908e-05
IL8	0.104	0.206	0.0434498	0.0620388	0.513821	0.0156916	0.0118413	0.597	0.795	0.0142454	0.0144026	0.01584	0.00298961	0.00257361	0.03	0.291	0.00789511	0.0188913	1.25869	0.00111649	0.00527261	0.011	0.039	0.00833727	0.0160707	0.946783	0.00356015	0.00211216
TJP2	0.101	0.204	0.0838178	0.115609	0.463923	0.00652231	0.0125844	0.619	0.795	0.0641509	0.0684725	0.0940541	0.00633079	0.00734851	0.764	0.892	0.0704365	0.0818828	0.217238	0.00614635	0.0148963	0.602	0.73	0.0548853	0.0664297	0.275408	0.00440611	0.00928321
TNFSF13B	0.28	0.471	0.0155308	0.0212192	0.450238	0.00282947	0.00327722	0.497	0.732	0.000588797	0.000736861	0.323621	0.00015158	0.000204842	0.603	0.838	0.00019821	0.000174517	-0.183663	4.35169e-05	3.55233e-05	0.232	0.413	4.13637e-05	0.00013414	1.69731	1.03986e-05	2.93532e-05
NLRP6	0.192	0.349	0.128455	0.174442	0.441479	0.0207082	0.0205569	0.132	0.409	0.0160476	0.0221374	0.464124	0.00482428	0.00451757	0.423	0.672	0.00494017	0.00471396	-0.0676198	0.00113671	0.00142078	0.762	0.858	0.0045863	0.00567058	0.306166	0.000722615	0.00115088
ST14	0.007	0.024	0.0867901	0.112527	0.374664	0.00576232	0.00806844	0.834	0.894	0.101083	0.10168	0.0085061	0.0124959	0.00796015	0.773	0.892	0.0761026	0.0736821	-0.0466306	0.00636343	0.00717608	0.013	0.045	0.0533161	0.0946385	0.827854	0.00307313	0.0136228
DPP4	0.495	0.668	0.12321	0.157568	0.354853	0.0190073	0.0281425	0.656	0.811	0.00712003	0.0104713	0.556479	0.00103126	0.0025959	0.683	0.886	0.0063114	0.00787044	0.318484	0.000639597	0.00221336	0.523	0.694	0.00721238	0.00576887	-0.322185	0.00144569	0.0014406
ATOH1	0.491	0.668	0.0401102	0.0499027	0.315148	0.00528935	0.00649614	0.097	0.394	0.0211003	0.0144645	-0.54475	0.00321302	0.00258292	0.239	0.607	0.00524805	0.00685444	0.385257	0.000981018	0.00309146	0.836	0.896	0.000488419	0.00137085	1.48887	0.000220485	0.00055008
SLC5A1	0.057	0.126	0.431734	0.53647	0.313353	0.183777	0.104713	0.121	0.398	0.0503929	0.0842551	0.741543	0.00970425	0.0164285	0.357	0.661	0.0822787	0.0807508	-0.0270432	0.0169413	0.0272349	0	0.001	0.0175729	0.0404608	1.20317	0.00250208	0.00604475
TJP3	0.161	0.305	0.0395619	0.0482198	0.285513	0.00450766	0.00399593	0.041	0.244	0.0405795	0.0560862	0.466896	0.00376965	0.00744045	0.325	0.661	0.0312307	0.0277867	-0.16857	0.00238643	0.00405626	0	0	0.0189994	0.0466182	1.29494	0.00166536	0.00583409
CD14	0.051	0.119	0.00499747	0.00606887	0.28023	0.00178038	0.000881622	0.93	0.962	0.0889346	0.0728547	-0.287721	0.0164572	0.01623	0.275	0.629	0.065471	0.0525237	-0.317888	0.00726067	0.00878706	0.038	0.101	0.019205	0.0544416	1.50323	0.00284716	0.0111529
PEPT1	0.018	0.053	0.0454427	0.0548458	0.271334	0.0213964	0.0106585	0.007	0.121	0.000704261	0.00145315	1.045	0.000139353	0.000331948	0.948	0.986	0.000420286	0.000524097	0.318462	5.47343e-05	0.000140714	0.378	0.602	0.000444194	0.000432524	-0.0384098	4.45232e-05	9.10884e-05
TLR4	0.448	0.643	0.000704381	0.000839916	0.25389	0.000149819	0.000386104	0.775	0.875	3.52955e-05	3.07553e-05	-0.198648	1.42723e-05	1.65611e-05	0.398	0.664	4.0928e-05	4.35459e-05	0.0894513	2.23389e-05	1.99607e-05	0.228	0.413	5.36432e-05	9.52916e-05	0.828954	1.80946e-05	2.68935e-05
FABP2	0.665	0.794	0.483743	0.575184	0.249783	0.160104	0.173243	0.899	0.941	0.00136651	0.00200399	0.552384	0.000408633	0.00056759	0.551	0.818	0.000256099	0.000231058	-0.148444	8.79365e-05	0.000101982	0.579	0.726	3.45417e-05	8.02743e-05	1.2166	8.25587e-06	3.33378e-05
GPX1	0.294	0.485	0.100395	0.118791	0.242734	0.0230624	0.0132054	0.235	0.534	0.177867	0.234156	0.39667	0.0239693	0.0490508	0.579	0.818	0.165925	0.149555	-0.149853	0.0204027	0.0204931	0.015	0.047	0.101114	0.159928	0.661441	0.0104295	0.0207512
TLR5	0.565	0.691	0.014174	0.0167032	0.236874	0.00194799	0.00298027	0.108	0.394	0.00280995	0.00217624	-0.36871	0.000270694	0.000392481	0.229	0.607	0.00203919	0.00173756	-0.230928	0.000159481	0.000316858	0.001	0.004	0.00100142	0.00174884	0.804348	0.000170347	0.000172777
MUC13	0.256	0.446	0.432723	0.496254	0.197636	0.111138	0.0806652	0.268	0.566	0.093598	0.157927	0.75471	0.0263984	0.0548569	0.333	0.661	0.0720024	0.164302	1.19023	0.0156723	0.0596472	0.775	0.862	0.0746307	0.0792176	0.0860509	0.00793612	0.0162587
CDH1	0.307	0.496	0.511502	0.576192	0.17181	0.0441441	0.0460226	0.284	0.566	0.352925	0.308794	-0.192716	0.0291057	0.0337517	0.979	0.991	0.295253	0.333598	0.176159	0.0183961	0.0600026	0.522	0.694	0.23953	0.266171	0.15215	0.0131895	0.0241902
MYD88	0.476	0.661	0.0483738	0.054123	0.162015	0.00469937	0.00433049	0.368	0.674	0.024293	0.019779	-0.296574	0.00247134	0.00193083	0.119	0.482	0.0139338	0.0103157	-0.433748	0.00127235	0.0016552	0.024	0.067	0.0074868	0.0132571	0.824348	0.000673432	0.00142038
TLR2	0.468	0.66	0.00113321	0.00125817	0.150907	0.000607461	0.000425174	0.794	0.883	7.4303e-05	7.96527e-05	0.100303	3.1571e-05	3.51056e-05	0.41	0.664	3.10521e-05	8.30655e-05	1.41956	6.56566e-06	3.79015e-05	0.803	0.882	3.66083e-05	8.40302e-05	1.19874	4.54673e-06	3.58474e-05
SOD2	0.737	0.823	0.180158	0.198506	0.13992	0.0218208	0.0201317	0.556	0.785	0.129818	0.107626	-0.270457	0.0164481	0.0181657	0.856	0.929	0.0577572	0.0644158	0.157415	0.00663997	0.00801672	0	0.001	0.0269566	0.0591302	1.13326	0.00215323	0.00540603
TFF3	0.891	0.901	0.832907	0.917579	0.139678	0.178271	0.159192	0.101	0.394	0.0998874	0.168596	0.755195	0.0228987	0.0300894	0.038	0.308	0.113152	0.162503	0.52221	0.0151705	0.0206668	0.003	0.014	0.100381	0.179319	0.837041	0.0106971	0.0152523
SPDEF	0.678	0.794	0.0406884	0.0438196	0.106956	0.0082481	0.0061968	0.776	0.875	0.0185837	0.0251129	0.434387	0.00526532	0.00610501	0.355	0.661	0.00505681	0.00602587	0.252941	0.00125358	0.00263312	0.563	0.716	0.000998949	0.00201468	1.01207	0.000308344	0.00089295
FABP1	0.556	0.691	1.16659	1.25507	0.10547	0.39418	0.321043	0.17	0.45	0.0183103	0.0336601	0.878385	0.00557674	0.00752231	0.767	0.892	0.00458627	0.0061899	0.432595	0.00121637	0.00205533	0.646	0.757	0.00358448	0.00651307	0.861572	0.00111431	0.00146526
CDX2	0.673	0.794	0.314835	0.338107	0.102884	0.0359158	0.029468	0.11	0.394	0.26202	0.3104	0.244451	0.0272808	0.0249037	0.747	0.892	0.160529	0.170941	0.0906684	0.0127786	0.024911	0.08	0.165	0.142067	0.174213	0.294289	0.00858029	0.0103038
CA2	0.564	0.691	0.00191106	0.00204937	0.100805	0.000461358	0.000760858	0.502	0.732	0.0020964	0.00168341	-0.31653	0.0003068	0.000295679	0.054	0.308	0.00839075	0.00392304	-1.09683	0.00163053	0.000937504	0.01	0.038	0.00302393	0.00599468	0.987258	0.000416142	0.00126846
TNFSF13	0.384	0.589	0.0125952	0.0133325	0.0820719	0.00188007	0.00105948	0.011	0.124	0.00532427	0.0097594	0.874208	0.000568744	0.00170981	0.732	0.892	0.00474541	0.0046726	-0.0223094	0.000648847	0.000624696	0.051	0.119	0.00444876	0.00848539	0.931577	0.000313001	0.00126456
KLF4	0.862	0.893	0.014875	0.0155814	0.0669303	0.00257026	0.00216347	0.634	0.795	0.0113355	0.00956763	-0.244615	0.00147701	0.00120932	0.956	0.986	0.00784309	0.00856728	0.127415	0.000788714	0.00142525	0.879	0.932	0.00684425	0.00731441	0.0958494	0.000537224	0.00113735
RELA	0.705	0.811	0.0634064	0.0659792	0.0573821	0.00725984	0.00577978	0.624	0.795	0.0936226	0.0983644	0.0712791	0.0155743	0.0141817	0.325	0.661	0.0719012	0.0607435	-0.243286	0.00816807	0.00872491	0.003	0.014	0.0343197	0.0663057	0.950095	0.002704	0.00941833
FCGRT	0.963	0.963	0.268551	0.267023	-0.00823075	0.0266155	0.0259539	0.814	0.887	0.114866	0.116506	0.0204433	0.0106667	0.0103053	0.559	0.818	0.114553	0.109577	-0.0640695	0.00637575	0.0122467	0.014	0.045	0.0915337	0.150618	0.718522	0.00265949	0.0163828
CLDN2	0.796	0.843	0.2388	0.231245	-0.04638	0.0260799	0.0278759	0.477	0.732	0.483463	0.526553	0.123172	0.0707781	0.0694075	0.337	0.661	0.475645	0.432276	-0.137933	0.0427318	0.0812773	0	0.003	0.122021	0.297921	1.2878	0.0242185	0.02273
F2RL1	0.404	0.609	0.0796176	0.075613	-0.0744514	0.0168414	0.0137543	0.959	0.97	0.0872087	0.0746181	-0.224946	0.0217407	0.00917445	0.687	0.886	0.0624662	0.0755333	0.274036	0.00720284	0.0134353	0.678	0.784	0.0438448	0.055984	0.352608	0.0041423	0.0103749
TJP1	0.432	0.631	0.0594996	0.0552104	-0.107941	0.00488111	0.00616596	0.138	0.409	0.0582733	0.0451266	-0.368857	0.00628954	0.00349576	0.053	0.308	0.040121	0.0290036	-0.468126	0.00290623	0.00807552	0.05	0.119	0.0132597	0.0252346	0.928352	0.00167911	0.00399043
OCLN	0.567	0.691	0.0858092	0.0792689	-0.114377	0.0107577	0.0109469	0.468	0.732	0.0386563	0.0430488	0.155271	0.00332247	0.00198955	0.786	0.892	0.0327244	0.035015	0.0976057	0.00186186	0.00470598	0.035	0.094	0.0167593	0.0271187	0.694328	0.000875588	0.0031236
NFKB1	0.545	0.691	0.0551547	0.0502989	-0.132959	0.00623636	0.00477888	0.218	0.511	0.0437113	0.0314654	-0.474242	0.00543843	0.00394463	0.074	0.366	0.0251266	0.0183227	-0.455585	0.00167523	0.00349394	0	0	0.00866478	0.0177817	1.03716	0.000979607	0.0012893
MKI67	0.82	0.859	0.211045	0.189105	-0.158364	0.0393249	0.0102928	0.011	0.124	0.273234	0.179503	-0.606131	0.0294935	0.0219507	0.348	0.661	0.19989	0.175982	-0.183776	0.0178407	0.0233569	0.017	0.052	0.106963	0.183633	0.779705	0.0159119	0.0141038
SOD1	0.773	0.839	0.311082	0.278733	-0.158415	0.0513843	0.0293482	0.817	0.887	0.197562	0.17569	-0.169271	0.0170813	0.011571	0.744	0.892	0.184706	0.18836	0.0282657	0.0169694	0.0175635	0	0.001	0.155401	0.222271	0.516327	0.010343	0.0125377
ALPI	0.175	0.324	0.153988	0.136746	-0.171319	0.0552484	0.0232953	0.028	0.238	0.00489305	0.0197721	2.01466	0.00227517	0.00516536	0.055	0.308	0.0044054	0.0159515	1.85635	0.00173574	0.00744005	0.006	0.025	0.00524929	0.013055	1.31441	0.00205768	0.00262651
PCNA	0.518	0.688	0.239976	0.205221	-0.225712	0.0299143	0.0236277	0.113	0.394	0.203294	0.137049	-0.568882	0.0308318	0.0278875	0.223	0.607	0.0786832	0.0637794	-0.302965	0.0100593	0.0123757	0	0	0.027034	0.0657803	1.28288	0.00303417	0.00703243
OLFM4	0.553	0.691	5.21315	4.41417	-0.240013	0.913424	0.711639	0.162	0.45	1.87642	2.62173	0.482541	0.432452	0.4369	0.189	0.606	2.57742	1.78709	-0.528311	0.626079	0.850062	0.291	0.471	0.619064	0.559531	-0.145869	0.15285	0.227091
GLUT2	0.887	0.901	0.0205141	0.0165626	-0.308687	0.00933763	0.00499521	0.776	0.875	0.000635419	0.00084124	0.40481	0.000194552	0.000225541	0.573	0.818	0.000111756	0.000277064	1.30986	4.29498e-05	0.00010767	0.556	0.716	6.79579e-05	0.000154204	1.18213	1.29938e-05	4.0703e-05
MUC1	0.369	0.576	0.00375858	0.002956	-0.346543	0.000653507	0.000363082	0.004	0.093	0.00334419	0.00904947	1.43618	0.000920528	0.00286617	0.446	0.696	0.00802461	0.00684678	-0.229007	0.00098343	0.00115296	0.069	0.146	0.00657485	0.00478094	-0.459663	0.000584413	0.000524605
NHE3	0.425	0.631	0.0593509	0.0462893	-0.358589	0.0120999	0.0089549	0.595	0.795	0.0468896	0.0398175	-0.235864	0.00980052	0.00748298	0.049	0.308	0.0592921	0.0329666	-0.846836	0.00427789	0.00941643	0.598	0.73	0.023231	0.0249812	0.104786	0.00350027	0.00292992
NFKB2	0.711	0.811	0.0320554	0.0232041	-0.466185	0.00977297	0.00247396	0.36	0.674	0.0409388	0.0491759	0.26448	0.00563646	0.00924914	0.366	0.661	0.0292342	0.0249543	-0.228369	0.00301043	0.00241401	0.09	0.182	0.0274798	0.0455897	0.730335	0.00178288	0.00883602
CLDN3	0.002	0.01	0.167138	0.116053	-0.526257	0.0156283	0.010665	0.463	0.732	0.1198	0.146125	0.286575	0.0105852	0.0237691	0.746	0.892	0.102278	0.107984	0.0783136	0.0102757	0.0227555	0	0	0.0485774	0.103318	1.08874	0.00244997	0.0116615
HES1	0.067	0.141	0.0974571	0.0639238	-0.608414	0.0150081	0.00628263	0.514	0.738	0.0476605	0.0418881	-0.186254	0.00571636	0.00389334	0.199	0.607	0.0235078	0.0438599	0.899761	0.00262381	0.00889244	0.49	0.673	0.0273956	0.0346243	0.337837	0.00245144	0.00460596
LCT	0.062	0.135	0.55038	0.306184	-0.846032	0.130059	0.0952816	0.055	0.305	0.000295097	0.000223349	-0.401889	6.55587e-05	0.000156438	0.001	0.031	0.000129115	4.32727e-05	-1.57713	4.86257e-05	1.60943e-05	0.398	0.604	1.23992e-05	1.8525e-05	0.57923	2.40917e-06	5.78331e-06
CFTR	0.004	0.017	0.13088	0.0674149	-0.957106	0.0135918	0.00847065	0.138	0.409	0.0858943	0.0527303	-0.70393	0.0132959	0.00550229	0.05	0.308	0.0597032	0.0287796	-1.05276	0.00781791	0.00821375	0	0	0.00748379	0.0236794	1.66179	0.00170116	0.00327396
CHGA	0	0.001	0.285112	0.126092	-1.17706	0.0436936	0.0135324	0.625	0.795	0.054734	0.0801832	0.550862	0.0141415	0.0239858	0.947	0.986	0.0427108	0.0559302	0.389027	0.0119428	0.0208055	0.491	0.673	0.0291084	0.0310086	0.0912348	0.00437461	0.010393
MEP1B	0.767	0.839	0.0534067	0.0203655	-1.39089	0.0244127	0.00374487	0.276	0.566	5.52775e-05	0.000245449	2.15066	1.63425e-05	8.4484e-05	0.574	0.818	5.22881e-05	6.91184e-05	0.402588	1.3863e-05	1.83715e-05	0.961	0.961	4.55117e-05	7.71797e-05	0.761983	1.18484e-05	2.818e-05
LBP	0	0	0.200669	0.0751819	-1.41636	0.024138	0.0135963	0.971	0.971	0.00278353	0.00184545	-0.592942	0.00103703	0.000548751	0.001	0.041	0.00462563	0.00202474	-1.19191	0.000971404	0.000560049	0.812	0.882	0.00288533	0.00354966	0.298942	0.000577881	0.000987725
REG4	0	0.001	1.75306	0.64322	-1.44649	0.36571	0.0956356	0.185	0.456	2.4123	3.16378	0.391242	0.282073	0.479074	0.079	0.369	2.03685	3.04824	0.581635	0.193263	0.374155	0	0	1.73735	3.19747	0.880047	0.177067	0.35002
SMOC2	0	0	0.311087	0.110034	-1.49937	0.0553978	0.0120052	0.587	0.795	0.220011	0.201514	-0.126698	0.0191602	0.0194623	0.062	0.327	0.26071	0.187553	-0.475147	0.0223318	0.0256811	0	0	0.067655	0.153581	1.18273	0.00373805	0.0139011
GCG	0.003	0.013	0.179421	0.0624187	-1.5233	0.0368807	0.00907212	0.472	0.732	0.019873	0.0210657	0.0840891	0.00436946	0.00598107	0.839	0.922	0.00785073	0.0184507	1.23278	0.0027681	0.00828575	0.738	0.842	0.00324697	0.012006	1.88659	0.000533439	0.00569494
CCK	0	0	0.087136	0.0297826	-1.5488	0.0172447	0.00163592	0.893	0.941	0.00895036	0.0149411	0.739264	0.00178881	0.0035542	0.716	0.892	0.00533197	0.00765433	0.521609	0.00144215	0.00369129	0.429	0.616	0.00189005	0.00431479	1.19087	0.000406879	0.00199269
CELA2A	0.036	0.091	0.000647808	0.000213493	-1.60138	0.000270127	0.000120423	0.161	0.45	0.000573853	4.73e-05	-3.60077	0.000277455	1.25435e-05	0.145	0.538	0.000410733	7.88768e-05	-2.38053	0.00018111	2.32133e-05	0.948	0.961	0.0002632	0.000342243	0.378858	0.000105748	0.000214015
SOX9	0	0	0.123296	0.0384337	-1.68169	0.0181228	0.00701643	0.115	0.394	0.263681	0.201595	-0.387337	0.0271799	0.0277027	0.127	0.493	0.225715	0.159445	-0.50144	0.0269586	0.0344816	0.064	0.139	0.0848288	0.144929	0.772718	0.0158764	0.0270026
RETNLB	0.002	0.011	0.179196	0.0539442	-1.732	0.0366182	0.0131597	0.436	0.732	0.00676469	0.00668179	-0.0177902	0.00203396	0.00118831	0.405	0.664	0.00293688	0.00346594	0.238964	0.00101343	0.0014787	0.957	0.961	0.000432308	0.00249762	2.53042	0.00011221	0.00131571
F10	0.014	0.04	4.32852e-05	1.29705e-05	-1.73864	1.14563e-05	3.45152e-06	0.371	0.674	5.59e-05	3.80429e-05	-0.555223	1.34301e-05	7.6041e-06	0.033	0.291	0.000113225	5.33905e-05	-1.08454	1.58187e-05	8.74561e-06	0.276	0.471	2.10658e-05	5.70695e-05	1.43781	3.04185e-06	2.66988e-05
NEUROG3	0.001	0.004	0.00575574	0.0014395	-1.99943	0.000841711	0.000351911	0.772	0.875	0.00371386	0.00460701	0.310913	0.00129052	0.00210021	0.017	0.291	0.00060324	0.000175493	-1.78132	0.000228673	0.000105629	0.056	0.128	3.71333e-06	8.71152e-05	4.55214	1.83432e-06	3.54941e-05
PYY	0	0	0.0847797	0.0166869	-2.345	0.0178866	0.00194089	0.008	0.121	0.0139408	0.00547561	-1.34822	0.00344998	0.00154253	0.903	0.968	0.00163491	0.00249913	0.612218	0.000447377	0.000938964	0.938	0.961	0.000728038	0.00129358	0.829282	0.000111098	0.000519556
CA1	0.034	0.089	4.02805e-05	6.78847e-06	-2.56892	2.38642e-05	1.71675e-06	0.289	0.566	2.02647e-05	5.07e-06	-1.99891	1.13449e-05	0	0.326	0.661	5.07172e-06	5.07172e-06	0	0	0	0.891	0.933	5.07e-06	5.07e-06	0	0	0
CCL20	0.318	0.505	0.0404249	0.00510498	-2.98527	0.0276581	0.00128228	0.107	0.394	0.0117602	0.0163513	0.475495	0.00244845	0.00248172	0.027	0.291	0.00471493	0.0303113	2.68455	0.000608155	0.00842588	0.153	0.296	0.00471621	0.013228	1.48789	0.00113683	0.00374086
F5	0.001	0.003	0.000965411	0.000115819	-3.05927	0.00044118	1.91639e-05	0.114	0.394	0.000190536	0.000104143	-0.871502	4.81615e-05	1.43092e-05	0.255	0.612	0.000173757	0.000132367	-0.392533	2.69397e-05	2.58965e-05	0.182	0.337	0.000151283	0.000181271	0.260896	2.01967e-05	1.82287e-05
FABP6	0.039	0.096	0.0166935	0.00198463	-3.07234	0.0166179	0.00116974	0.03	0.238	0.00296224	0.00571873	0.949007	0.0011854	0.00179197	0.094	0.417	0.00697315	0.00465961	-0.581602	0.00194809	0.00127784	0.095	0.189	0.00260051	0.00663443	1.35118	0.000634854	0.00149562
LGR5	0	0	0.0217527	0.00162501	-3.74267	0.00399959	0.000350258	0.016	0.156	0.00940034	0.00192574	-2.2873	0.00182461	0.000319945	0.02	0.291	0.00866608	0.00192782	-2.16841	0.00147683	0.000483999	0.06	0.134	0.000745784	0.00140194	0.910599	0.000281092	0.000253946
